# Supplementary material for: Coronavirus Resistance Database (CoV-RDB): SARS-CoV-2 susceptibility to monoclonal antibodies, convalescent plasma, and plasma from vaccinated persons
Source: PLoS One. 2022 Mar 9;17(3):e0261045. doi: 10.1371/journal.pone.0261045 (PMC8906623; doi:10.1371/journal.pone.0261045)
Supplement: S1 Table — (XLSX) [file pone.0261045.s001.xlsx]

## Sheet: Sheet1
Spike mutations	Variant name in CoV-RDB	PANGO lineage assignment	# References	# CP results	# VP results	# mAb results	# Total results
HV69-70∆+Y144∆+N501Y+A570D+T716I+S982A+D1118H	Alpha	B.1.1.7	1	0	0	4	4
HV69-70∆+D138Y+Y144∆+N501Y+A570D+P681H+A701V+T716I+S982A+D1118H	Alpha	B.1.1.7	1	0	7	0	7
HV69-70∆+T124I+Y144∆+N501Y+A570D+P681H+T716I+S982A+D1118H	Alpha	B.1.1.7	1	0	23	0	23
HV69-70∆+Y144∆+N501Y+A570D+P681H+T716I+L938F+S982A+D1118H	Alpha	B.1.1.7	1	0	36	0	36
HV69-70∆+L141∆+Y144∆+N501Y+A570D+P681H+T716I+S982A+D1118H	Alpha	B.1.1.7	1	0	60	0	60
IHV68-70∆+YY144-145∆+N501Y+A570D+P681H+T716I+S982A+D1118H	Alpha	B.1.1.7	1	6	222	0	228
HV69-70∆+Y144∆+N501Y+A570D+P681H+T716I+S982A+D1118H+G1251R+G1251stop+K1255N+E1258A+E1258G+E1258V	Alpha	B.1.1.7	1	15	140	0	155
HV69-70∆+Y144∆+N439K+N501Y+A570D+P681H+A684V+T716I+S982A+C1032S+D1118H	Alpha	B.1.1.7	1	20	29	0	49
HV69-70∆+Y144∆+N501Y+P681H+T716I+S982A+D1118H	Alpha	B.1.1.7	1	42	0	0	42
HV69-70∆+N74K+Y144∆+N501Y+A570D+P681H+T716I+S982A+D1118H	Alpha	B.1.1.7	1	54	30	0	84
HV69-70∆+Y144∆+N501Y+A570D+P681H+T716I+A831V+S982A+D1118H	Alpha	B.1.1.7	1	61	356	0	417
HV69-70∆+L141∆+N501Y+A570D+P681H+T716I+S982A	Alpha	B.1.1.7	1	122	64	0	186
HV69-70∆+Y145∆+N501Y+A570D+P681H+T716I+S982A+D1118H	Alpha	B.1.1.7	8	268	107	16	391
HV69-70∆+YY144-145∆+N501Y+A570D+P681H+T716I+S982A+D1118H	Alpha	B.1.1.7	32	909	1665	115	2689
HV69-70∆+Y144∆+N501Y+A570D+P681H+T716I+S982A+D1118H	Alpha	B.1.1.7	94	1468	2911	282	4661
HV69-70∆+Y144∆+E154Q+E484K+N501Y+A570D+P681H+T716I+S982A+D1118H	Alpha/E484K	B.1.1.7	1	8	28	0	36
HV69-70∆+Y144∆+E484K+S494P+N501Y+A570D+P681H+T716I+S982A+D1118H	Alpha/E484K	B.1.1.7	1	20	30	16	66
HV69-70∆+Y145∆+E484K+N501Y+A570D+P681H+T716I+S982A+D1118H	Alpha/E484K	B.1.1.7	2	48	14	2	64
HV69-70∆+Y144∆+E484K+N501Y+A570D+P681H+T716I+S982A+D1118H	Alpha/E484K	B.1.1.7	10	137	126	44	307
D80Y+D215Y+LAL242-244∆+K417N+E484K+N501Y+A701V	Beta	B.1.351	2	0	0	4	4
D80A+D215G+L242H+R246I+K417N+E484K+N501Y+A701V	Beta	B.1.351	1	0	30	0	30
L18F+D80A+D215G+LLA241-243∆+K417N+E484K+N501Y+Q677H+R682W+A701V	Beta	B.1.351	1	0	32	0	32
A27S+D80A+D215G+LLA241-243∆+K417N+E484K+N501Y+A701V	Beta	B.1.351	1	0	50	0	50
L18F+D80A+D215G+LAL242-244∆+K417N+E484K+N501Y+A701V+S943P	Beta	B.1.351	1	0	60	0	60
L18F+D80A+D215G+LA242-243∆+K417N+E484K+N501Y+A701V	Beta	B.1.351	2	0	85	0	85
D80A+D215G+L244∆+K417N+E484K+N501Y+A701V	Beta	B.1.351	1	15	42	4	61
D80A+LLA241-243∆+K417N+E484K+N501Y+A701V	Beta	B.1.351	1	16	0	0	16
D80A+D215G+LLA241-243∆+K417N+E484K+N501Y+A701V+I850M+Q853H+K854N+N856D+N856H+N856Y+T859I+T859N+T859S+A879S+G1251R+G1251stop	Beta	B.1.351	1	17	140	0	157
D80A+D215G+LLA241-243∆+K417N+E484K+N501Y+A701V+Q836L	Beta	B.1.351	1	18	28	0	46
L18F+D80A+LAL242-244∆+K417N+E484K+N501Y+A701V	Beta	B.1.351	1	20	0	0	20
L18F+D80A+D215G+LAL242-244∆+S305T+K417N+E484K+N501Y+A701V	Beta	B.1.351	1	24	0	12	36
L18F+A67V+D80A+D215G+LLA241-243∆+K417N+E484K+N501Y+A701V	Beta	B.1.351	1	30	36	0	66
L18F+D80A+D215G+K417N+E484K+N501Y+A701V	Beta	B.1.351	1	47	0	17	64
L18F+D80A+D215G+LLA241-243∆+K417N+E484K+N501Y+A701V	Beta	B.1.351	3	48	51	0	99
D80A+D215G+K417N+E484K+N501Y+A701V	Beta	B.1.351	5	56	197	17	270
T19I+D80A+D215G+LLA241-243∆+K417N+E484K+N501Y+A701V	Beta	B.1.351	1	61	356	0	417
L18F+D80A+D215G+L242H+R246I+K417N+E484K+N501Y+A701V	Beta	B.1.351	1	69	50	4	123
T19I+D80A+D215G+LAL242-244∆+E484K+N501Y+A701V	Beta	B.1.351	1	76	0	0	76
D80A+LAL242-244∆+R246I+K417N+E484K+N501Y+A701V	Beta	B.1.351	5	76	418	0	494
D80A+D215G+LLA241-243∆+E484K+N501Y+T791V	Beta	B.1.351	1	78	0	0	78
D80A+D215G+L241∆+A243P+K417N+E484K+N501Y+A701V	Beta	B.1.351	1	107	0	0	107
D80A+D215G+LAL242-244∆+K417N+E484K+N501Y+A701V	Beta	B.1.351	8	108	214	0	322
L18F+D80A+D215G+R246I+K417N+E484K+N501Y+A701V	Beta	B.1.351	5	109	75	3	187
D80G+LH244-245∆+R246I+K417N+E484K+N501Y+A701V	Beta	B.1.351	1	111	0	0	111
D80A+D215G+LLA241-243∆+K417N+E484K+N501Y+A701V	Beta	B.1.351	5	237	71	4	312
L18F+D80A+D215G+LAL242-244∆+K417N+E484K+N501Y+A701V	Beta	B.1.351	25	446	954	34	1434
L18F+D80A+D215G+LAL242-244∆+R246I+K417N+E484K+N501Y+A701V	Beta	B.1.351	92	1539	4261	253	6053
L18F+D80A+D215G+LAL242-244∆+K417N+N501Y+A701V	Beta w/o E484K	B.1.351	1	8	0	0	8
L18F+D80A+D215G+LAL242-244∆+E484K+N501Y+A701V	Beta w/o K417N	B.1.351	1	8	0	0	8
D80A+D215G+E484K+N501Y+A701V	Beta w/o K417N	B.1.351	2	48	0	19	67
L18F+D80A+D215G+LAL242-244∆+K417N+E484K+A701V	Beta w/o N501Y	B.1.351	1	8	0	0	8
L18F+D80A+D215G+LAL242-244∆+K417N+E484Q+N501Y+A701V	Beta/E484Q	B.1.351	1	8	0	0	8
L18F+D80A+D215G+LAL242-244∆+K417N+G446V+E484K+N501Y+A701V	Beta/G446V	B.1.351	1	8	0	0	8
L18F+D80A+D215G+LAL242-244∆+K417N+K444E+E484K+N501Y+A701V	Beta/K444E	B.1.351	1	8	0	0	8
L18F+D80A+D215G+LAL242-244∆+K417N+L452R+E484K+N501Y+A701V	Beta/L452R	B.1.351	1	8	0	0	8
L5F+T19R+G142D+EF156-157∆+R158G+L452R+Q613H+P681R+D950N	Delta	B.1.617.2	1	0	0	1	1
T19R+G142D+EF156-157∆+R158G+L452R+T478K+D950N	Delta	B.1.617.2	1	0	0	4	4
T19R+G142D+L452R+T478K+P681R+D950N	Delta	B.1.617.2	1	0	20	0	20
T19R+G142D+Y144∆+E156G+FR157-158∆+A222V+L452R+T478K+P681R+D950N	Delta	B.1.617.2	1	0	20	0	20
G142D+E154K+FR157-158∆+A222V+L452R+T478K+P681R+D950N	Delta	B.1.617.2	1	0	28	0	28
T19R+G142D+EF156-157∆+R158G+L452R+T478K+P681R+D950N+L1141W	Delta	B.1.617.2	1	0	32	0	32
T19R+G142D+EF156-157∆+R158G+A222V+L452R+T478K+P681R+D950N+G1085V	Delta	B.1.617.2	1	0	50	0	50
T19R+EF156-157∆+R158G+T274I+L452R+T478K+P681R+D950N	Delta	B.1.617.2	1	0	72	0	72
E156G+FR157-158∆+A222V+L452R+T478K+P681R+D950D	Delta	B.1.617.2	1	0	502	0	502
A67V+G142D+E156G+FR157-158∆+L452R+T478K+P681R+D950N	Delta	B.1.617.2	1	8	30	2	40
T19R+T95I+G142D+E156G+FR157-158∆+L452R+T478K+P681R+D950N	Delta	B.1.617.2	3	18	8	18	44
T19R+T95I+G142D+EF156-157∆+R158G+A222V+L452R+T478K+P681R+D950N	Delta	B.1.617.2	1	20	36	0	56
T19R+G142D+A222V+L452R+T478K+P681R+D950N	Delta	B.1.617.2	3	20	201	0	221
T19R+K77T+G142D+EF156-157∆+R158G+L452R+T478K+P681R+D950N	Delta	B.1.617.2	1	24	25	0	49
T19R+G142D+EF156-157∆+R158G+L452R+T478K+P681R+A771S+D950N	Delta	B.1.617.2	2	25	164	0	189
T19R+T95I+G142D+EF156-157∆+R158G+L452R+T478K+P681R+D950N	Delta	B.1.617.2	1	30	36	0	66
T19R+EF156-157∆+R158G+L452R+T478K+P681R+D950N	Delta	B.1.617.2	6	43	209	0	252
T19R+G142D+E156G+FR157-158∆+L452R+T478K+P681R+D950N	Delta	B.1.617.2	11	73	272	17	362
T19R+T95I+EF156-157∆+R158G+L452R+T478K+P681R	Delta	B.1.617.2	1	78	0	0	78
T19R+EFR156-158∆+L452R+T478K+P681R+D950N	Delta	B.1.617.2	1	116	0	0	116
T19R+G142D+EF156-157∆+R158G+L452R+T478K+P681R+D950N	Delta	B.1.617.2	13	146	431	52	629
T19R+E156G+FR157-158∆+L452R+T478K+P681R+D950N	Delta	B.1.617.2	32	394	1283	78	1755
T19R+G142D+E156G+FR157-158∆+L452R+T478K+E484K+P681R+D950N	Delta/E484K	B.1.617.2	1	0	14	0	14
T19R+V70F+G142D+E156G+FR157-158∆+A222V+K417N+L452R+T478K+P681R+D950N	Delta/K417N	B.1.617.2	1	0	0	1	1
T19R+T95I+G142D+E156G+FR157-158∆+W258L+K417N+L452R+T478K+P681R+D950N	Delta/K417N	B.1.617.2	1	0	0	1	1
T19R+V70F+G142D+E156G+FR157-158∆+A222V+K417N+L452R+T478K+P681R+D950N+V1228L	Delta/K417N	B.1.617.2	1	0	20	0	20
T19R+T95I+EF156-157∆+R158G+K417N+L452R+T478K+P681R	Delta/K417N	B.1.617.2	1	0	86	0	86
T19R+T95I+G142D+E156G+FR157-158∆+W258L+K417N+L452R+T478K+K558N+P681R+D950N	Delta/K417N	B.1.617.2	2	10	49	0	59
T19R+G142D+EF156-157∆+R158G+K417N+L452R+T478K+P681R+D950N	Delta/K417N	B.1.617.2	6	17	157	10	184
S13I+P26S+W152C+L452R	Epsilon	B.1.427/B.1429	2	10	37	0	47
S13I+W152C+W258L+L452R	Epsilon	B.1.427/B.1429	1	20	36	0	56
S13I+W152C+L452R	Epsilon	B.1.427/B.1429	28	122	990	92	1204
S13I+W152C+L452R+E484K	Epsilon/E484K	B.1.427/B.1429	1	0	0	16	16
Q52R+A67V+HV69-70∆+Y145∆+E484K+Q677H+F888L	Eta	B.1.525	3	0	20	2	22
Q52R+A67V+HV69-70∆+YY144-145∆+E484K+Q677H+F888L	Eta	B.1.525	1	0	37	0	37
Q52R+A67V+HV69-70∆+Y144∆+E484K+Q677H+F888L	Eta	B.1.525	7	28	137	14	179
L18F+T20N+P26S+D138Y+R190S+K417T+E484K+N501Y+H655Y+T1027I+P1112Q+V1176F	Gamma	P.1	1	0	12	0	12
L18F+T20N+P26S+D138Y+R190S+K417T+E484K+N501Y+H655Y+I692F+T1027I+V1176F	Gamma	P.1	1	0	44	0	44
L18F+T20N+P26S+D138Y+R190S+K417T+E484K+N501Y+H655Y+P812S+S813N+T1027I+V1176F	Gamma	P.1	1	0	60	0	60
L18F+T20N+P26S+D138Y+R190S+K417T+E484K+N501Y+H655Y	Gamma	P.1	1	20	22	18	60
L18F+T20N+P26S+D138Y+N354K+K417T+E484K+N501Y+H655Y+T1027S+V1176F	Gamma	P.1	1	21	71	0	92
L18F+T20N+P26S+D138Y+R190S+K417T+E484K+N501Y+H655Y+T1027I	Gamma	P.1	9	142	236	23	401
L18F+T20N+P26S+D138Y+G181V+R190S+K417T+E484K+N501Y+H655Y+T1027I+V1176F	Gamma	P.1	5	180	65	18	263
L18F+T20N+P26S+D138Y+R190S+K417T+E484K+N501Y+H655Y+T1027I+V1176F	Gamma	P.1	73	1170	2737	176	4083
L5F+T95I+D253G+E484K+A701V	Iota	B.1.526	21	144	448	67	659
L5F+T95I+D253G+A701V	Iota w/o E484K	B.1.526	1	8	28	0	36
L5F+T95I+D253G+S477N+A701V	Iota/S477N w/o E484K	B.1.526	3	6	250	3	259
L5F+T95I+D253G+S477N+Q957R	Iota/S477N w/o E484K	B.1.526	5	40	90	15	145
T95I+G142D+E154K+L452R+E484Q+Q1071H	Kappa	B.1.617.1	1	0	0	4	4
E154K+L452R+E484Q+P681R+D950N+E1072K+K1073R	Kappa	B.1.617.1	1	0	8	0	8
G142D+E154K+V382L+L452R+E484Q+P681R+Q1071H+D1153Y	Kappa	B.1.617.1	2	0	29	1	30
T95I+E154K+L452R+E484Q+P681R	Kappa	B.1.617.1	1	0	50	0	50
T95I+M153I+E154K+L452R+E484Q+P681R+Q1071H	Kappa	B.1.617.1	1	0	210	0	210
E154K+L452R+E484Q+P681R	Kappa	B.1.617.1	2	9	5	0	14
R21T+E154K+Q218H+L452R+E484Q+P681R+H1101D	Kappa	B.1.617.1	1	15	15	6	36
G142D+E154K+V382L+L452R+E484Q+P681R+Q1106H	Kappa	B.1.617.1	1	20	30	16	66
T95I+G142D+E154K+L452R+E484Q+P681R+Q1071H	Kappa	B.1.617.1	16	30	452	27	509
G142D+E154K+L452R+E484Q+P681R+Q1071H+H1101D	Kappa	B.1.617.1	9	52	81	23	156
T95I+G142D+E154K+L452R+E484Q+P681R+Q1071H+H1101D	Kappa	B.1.617.1	1	79	50	11	140
T63I+WFHAIHVSGTNGT64-76∆+RSYLTPG246-252∆+D253N+L452Q+E471Q+F490S+T859N	Lambda	C.37	1	0	8	0	8
G75V+T76I+RSYLTPG246-252∆+D253N+L452Q+F490S+T859N	Lambda	C.37	2	0	8	1	9
G75V+T76I+RSYLTPG246-252∆+D253N+A262S+L452Q+F490S+T859N	Lambda	C.37	1	0	35	0	35
G72E+G75V+T76I+RSYLTPG246-252∆+D253D+L452Q+F490S+T859N	Lambda	C.37	1	0	36	0	36
TWFHAIHVSGTNG63-75∆+T76I+RSYLTPG246-252∆+D253N+L452Q+E471Q+F490S+T859N	Lambda	C.37	1	8	28	0	36
G75V+T76I+R246N+SYLTPGD247-253∆+L452Q+F490S+T859N	Lambda	C.37	3	13	52	0	65
G75V+T76I+RSYLTPG246-252∆+L452Q+F490S+M869N	Lambda	C.37	9	54	254	11	319
T95I+Y144T+Y145S+H146N+R346K+E484K+N501Y+P681H+D950N	Mu	B.1.621	2	0	8	1	9
T95I+V143ins+Y145N+R346K+E484K+N501Y+P681H+D950N+N1074K	Mu	B.1.621	1	0	32	0	32
T95I+Y144S+Y145N+R346K+E484K+N501Y+P681H+D950N	Mu	B.1.621	4	0	62	5	67
T95I+Y144S+Y144ins+Y145N+R346K+E484K+N501Y+P681H+D950N	Mu	B.1.621	3	41	22	0	63
E484K+V1176F	Zeta	P.2	7	101	163	29	293
A67V+HV69-70∆+T95I+G142D+VYY143-145∆+N440K+G446S+S477N+T478K+E484A+Q493R+G496S+Q498R+N501Y+Y505H+T547K+H655Y+N679K+P681H+N764K+D796Y+N856K+Q954H+N969K+L981F	Omicron	B.1.1.529	1	0	0	24	24
A67V+HV69-70∆+T95I+G142D+VYY143-145∆+N211∆+L212I+R214ins+G339D+R346K+S371L+S373P+S375F+S477N+T478K+E484A+Q493R+G496S+Q498R+N501Y+Y505H+T547K+H655Y+N679K+P681H+Q954H+N969K+L981F	Omicron	B.1.1.529	1	0	14	0	14
A67V+HV69-70∆+T95I+G142D+VYY143-145∆+T547K+H655Y+N679K+P681H+N764K+D796Y+N856K+Q954H+N969K+L981F	Omicron	B.1.1.529	1	0	40	0	40
A67V+HV69-70∆+T95I+G142D+VYY143-145∆+N211∆+L212I+R214ins+G339D+S371L+S373P+S375F+S477N+T478K+E484A+Q493R+G496S+Q498R+N501Y+Y505H+T547K+H655Y+N679K+P681H+D796Y+N856K+Q954H+N969K+L981F	Omicron	B.1.1.529	1	0	117	1	118
A67V+HV69-70∆+T95I+G142D+VYY143-145∆+N211∆+L212I+R214ins+G339D+R346K+S371L+S373P+S375F+K417N+N440K+G446S+S477N+T478K+E484A+Q493R+G496S+Q498R+N501Y+Y505H+T547K+H655Y+N679K+P681H+N764K+D796Y+N856K+Q954H+N969K+L981F	Omicron	B.1.1.529	3	37	121	19	177
A67V+HV69-70∆+T95I+G142D+VYY143-145∆+N211∆+L212I+R214ins+G339D+S371L+S373P+S375F+K417N+N440K+G446S+S477N+T478K+E484A+Q493R+G496S+Q498R+N501Y+Y505H+T547K+H655Y+N679K+P681H+A701V+N764K+D796Y+N856K+Q954H+N969K+L981F	Omicron	B.1.1.529	1	99	162	11	272
A67V+HV69-70∆+T95I+G142D+VYY143-145∆+N211∆+L212I+R214ins+G339D+S371L+S373P+S375F+K417N+N440K+G446S+S477N+T478K+E484A+Q493R+G496S+Q498R+N501Y+Y505H+T547K+H655Y+N679K+P681H+N764K+D796Y+N856K+Q954H+N969K+L981F	Omicron	B.1.1.529	25	417	1639	154	2210
